# Supplementary material for: Elevated glutamate impedes anti-HIV-1 CD8 + T cell responses in HIV-1-infected individuals on antiretroviral therapy
Source: Commun Biol. 2023 Jul 7;6:696. doi: 10.1038/s42003-023-04975-z (PMC10328948; doi:10.1038/s42003-023-04975-z)
Supplement: Supplementary file 4 — Supplementary Data 1 [file 42003_2023_4975_MOESM4_ESM.xlsx]

## Sheet: Figure  1b
log10 plasma metabolites	HIV1	HIV2	HIV3	HIV4	HIV5	HIV6	HIV7	HIV8	HIV9	HIV10	HIV11	HIV12	HIV13	HIV14	HIV15	HIV16	HIV17	HIV18	HIV19	HIV20	HIV21	HIV22	HIV23	HIV24	HIV25	HIV26	HIV27	HIV28	HIV29	HIV30	HIV31	HIV32	HIV33	HIV34	HIV35	HIV36	HIV37	HIV38	HIV39	HIV40	HIV41	HIV42	HIV43	HIV44	HIV45	HIV46	HIV47	HIV48	HIV49
Acatate					2.08881	2.17632	2.14622	2.06811	2.12041	2.06371	2.00355	1.99326	1.95129	2.0103	2.06296	1.97823	1.94939	1.89081	1.76095	1.87852	1.85285	1.87967	1.90488	1.86004	1.66689	1.82302	1.77554	1.76388	1.73175	1.78262	1.78682	1.88076	1.74123	1.83948	1.80058	1.84923	1.89735	1.80332	1.76975	1.80332	1.77837	1.80332	1.71892	1.75648	1.86823	1.86823	1.86356	1.78125	1.75944
Propionate		3.71211	3.86873	3.89037	3.15345	3.1826	3.70678	3.26628	3.27466	3.18003	3.38407	3.18003	2.95023	3.31804	3.19523	2.95976	3.26628	3.30081	3.08915	2.94979	2.90942	3.04502	2.9782	3.06764	2.87646	3.06764	3.14234	3.21232	2.90942	3.16959	3.17222	3.1826	3.04502	3.08756	3.14234	3.26416	3.35404	3.03721	3.20264	3.27258	3.32916	3.31427	2.93007	3.16428	3.57421	3.16959	3.21945	3.25774	3.09483
Butyrate	3.75416	3.37583	3.34837	3.445	3.29409	3.28105	3.33129	3.25357	3.29087	3.22062	3.20117	3.22441	3.22062	3.26761	3.23557	3.22441	3.24286	3.18888	3.23923	3.25357	3.22816	3.21294	3.19296	3.21294	3.23189	3.25708	3.25357	3.30675	3.27438	3.21294	3.20513	3.22816	3.19699	3.21294	3.2168	3.29409	3.24286	3.22816	3.26402	3.21294	3.27773	3.22441	3.22441	3.21294	3.20906	3.20117	3.25357	3.20117	3.18062
Isobutyrate	3.66828	2.95526	2.70376	3.01144	2.74335	2.55723	2.77261	2.64145	2.38755	2.57987	2.43762	2.75822	2.69538	2.55723	2.62188	2.50808	2.2224	2.35178	2.60139	2.69538	2.62188	2.31277	2.50808	2.55723	2.31277	2.3327	2.55723	2.45266	2.31277	2.57987	2.50808	2.40587	2.51975	2.31277	2.53335	2.31277	2.79394	2.44451	2.45266	2.50808	2.38755	2.38755	2.2224	2.55723	2.2224	2.26993	2.50808	2.48126	2.2224
Isovalerate	2.92056	2.34567	2.3118	2.49696	2.05469	2.09788	2.17849	1.96895	2.27437	2.03479	1.98448	2.14774	2.01393	2.18814	2.28972	1.89982	1.99944	2.05469	2.02796	2.18814	1.91798	1.86106	2.1037	2.12626	1.88087	1.91798	1.88087	1.91798	2.09195	2.2068	2.12626	2.21585	1.96099	2.06748	2.21585	1.91798	2.23338	1.91798	2.16817	2.02796	2.2068	2.16817	2.14774	2.17849	2.15806	2.16817	2.37201	2.04151	1.93616
αketoglutaric acid					1.89371	2.03068	1.96909	2.05358	1.57043	1.78668	1.70646	1.8641	1.62221	1.78068	1.74989	1.93465	2.22355	1.64943	2.13053	1.5432	1.65811	1.59748	1.86022	0.793092	1.92809	1.28892	2.05603	2.27706	1.37603	1.69073	1.66605	1.07773	1.34928	1.4239	1.82145	1.96605	1.48402	1.64689	1.56277	1.54876	1.37603	1.54716	1.55194	1.59028	1.58161	1.49038	0.61066	1.42078	1.23528
Pyruvic acid					3.264	3.19547	2.96989	3.0248	2.58013	2.91055	2.97448	3.06621	3.0342	2.9526	2.77724	2.59132	3.07838	2.84797	2.99093	2.96211	2.89436	2.9526	2.86595	2.27875	2.96054	2.91929	2.7601	2.93793	2.76753	2.79603	2.73172	2.70986	2.38315	2.70421	2.72093	2.64333	2.59863	2.45684	2.72905	2.71543	2.60936	2.71543	2.73702	2.68682	2.62668	2.56864	1.96237	2.70136	2.73172
Glutamate	3.11608	3.16244	3.24878	3.147	3.13264	3.17146	3.20844	3.39865	3.13264	3.23104	3.00303	2.81405	3.00303	3.05065	3.10411	3.16244	3.16092	3.08821	3.49603	2.97123	3.2788	2.91339	3.15327	3.15942	3.29697	3.05262	3.3176	3.1946	3.20707	3.21922	2.93952	2.92665	3.09356	3.09001	2.92402	3.06607	2.87984	3.13909	2.83391	3.06607	2.84979	3.06985	2.89697	2.99193	2.92402	2.87691	3.00082	3.08821	3.09356
Indoleacetic acid	2.2572	2.88338	2.28914	1.92686	2.52466	2.22246	2.33405	2.35276	2.25527	2.52466	2.10037	2.87921	2.39811	2.27944	2.42991	2.03862	2.49734	2.28103	2.52088	2.14145	1.95376	2.39305	2.09795	2.2572	2.68574	2.34986	2.43457	2.47026	2.22814	2.09307	2.28103	2.33102	2.5275	1.92686	2.21299	2.65533	2.24822	2.13893	2.36661	2.3865	2.12025	2.61416	2.26928	2.14798	2.13672	2.47986	2.5662	2.11528	2.04415
Oxindole	1.52375	1.20412	1.4456	1.24551	1.0086	1.74974	1.25768	1.04532	1.22531	1.23553	1.12711	1.53908	1.32634	1.24304	1.15534	1.17026	1.23553	1.11059	1.1038	1.13988	1.35793	0.995635	1.06819	1.43297	1.37658	1.15836	1.13033	0.982271	1.08279	1.13033	1.22011	1.36922	1.09691	1.30103	1.18469	1.21748	0.959041	1.04139	1.05308	1.33041	1	1.04532	1.01703	1.16732	1.30963	1.16732	1.41162	1.02119	1.02938
Fucose	0.190332	0.559907	0.401401	0.133539	0.30963	0.448706	0.498311	0.559907	0.149219	0.593286	0.798651	0.0086	0.298853	0.440909	0.5302	0.471292	0.705864	0.498311	0.230449	0.217484	0.634477	0.583199	0.276462	0.448706	0.559907	0.571709	0.588832	0.604226	0.821514	0.702431	0.255273	0.693727	0.891537	0.609594	0.498311	0.593286	0.523746	0.634477	0.255273	0.426511	0.662758	0.523746	0.523746	0.523746	0.463893	0.577492	0.649335	0.614897	0.880814
GlcNAc	0.468347	-0.00436	-0.04576	0.0086	0.1959	-0.02228	0.139879	0.113943	-0.18709	0.190332	0.285557	-0.06048	0.255273	0.276462	0.220108	0.350248	0.664642	0.320146	0.439333	0.103804	0.305351	0.421604	-0.13077	0.378398	0.491362	0.439333	0.518514	0.678518	0.518514	0.537819	0.012837	0.255273	0.44248	0.220108	0.587711	0.640481	0.468347	0.638489	0.127105	0.491362	0.661813	0.324282	0.363612	0.683047	0.378398	0.465383	0.475671	0.269513	0.459392
[truncated: 21 more columns]

## Sheet: Figure 1c
Correlation of metabolites with HIV-1 DNA
	Acatate	αketoglutaric acid	Pyruvic acid	Glutamate	Oxindole	Fucose	GlcNAc
95%CI	-0.04217	-0.06794	-0.02083	0.1394	-0.08753	-0.4192	-0.3967
r	0.223615	0.198925	0.243808	0.388461	0.179916	-0.17525	-0.14897
95%CI	0.4598	0.4392	0.4765	0.5913	0.4232	0.09231	0.119
Correlation of metabolites with HIV-1 RNA
	Acatate	αketoglutaric acid	Pyruvic acid	Glutamate	Oxindole	Fucose	GlcNAc
95%CI	0.06702	0.235	0.3777	0.324	-0.08065	-0.5424	-0.558
r	0.324599	0.469278	0.583034	0.541153	0.186611	-0.32555	-0.34545
95%CI	0.5416	0.652	0.7337	0.7041	0.4288	-0.06808	-0.09036

## Sheet: Figure 1d
Glutamate	Log10 HIV CA RNA			αketoglutaric acid	Log10 HIV CA RNA			Pyruvic acid	Log10 HIV CA RNA
1306.4	2.71			618.31	2.71			5447.32	2.71
1453.6	2.76			189.9	2.76			3560.84	2.76
1773.3	3.59			356.36	3.59			2478.6	3.59
1402.8	2.9			117	2.9			1952.37	2.9
1357.2	2.84			78.29	2.84			1836.53	2.84
1484.1	3.78			107.32	3.78			1568.45	3.78
1616	3.23			93.13	3.23			933.01	3.23
2504.1	4.33			113.13	4.33			1058.77	4.33
1357.2	2.97			37.19	2.97			380.3	2.97
1702.3	2.51			61.19	2.51			813.86	2.51
1007	3.63			50.87	3.63			942.94	3.63
651.7	3.3			73.13	3.3			1164.68	3.3
1007	3.28			41.9	3.28			1081.94	3.28
1123.7	3.23			60.35	3.23			896.6	3.23
1270.9	3.17			56.22	3.17			598.74	3.17
1453.6	3.62			86.03	3.62			390.23	3.62
1448.5	3.85			167.32	3.85			1197.78	3.85
1225.2	2.85			44.61	2.85			704.65	2.85
3133.5	4.27			135.06	4.27			979.34	4.27
935.9	3.64			34.93	3.64			916.46	3.64
1900.2	3.93			45.51	3.93			784.08	3.93
819.2	3.75			39.58	3.75			896.6	3.75
1423.2	3.74			72.48	3.74			734.43	3.74
1443.5	3.97			6.21	3.97			190	3.97
1981.4	3.79			84.74	3.79			913.15	3.79
1128.8	3.68			19.45	3.68			830.41	3.68
2077.8	4.2			113.77	4.2			575.57	4.2
1565.3	3.89			189.26	3.89			866.82	3.89
1610.9	3.96			23.77	3.96			585.5	3.96
1656.6	3.87			49.06	3.87			625.21	3.87
981.6	2.27177			38.93	2.27177			486.21	2.27177
981.6	2.14106			9.51	2.14106			281.35	2.14106
1164.3	2.22394			92.48	2.22394			439.88	2.22394
1377.5	0.724444			44.35	0.724444			286.31	0.724444
682.2	2.13192			36.54	2.13192			535.86	2.13192
1164.3	2.62664			35.38	2.62664			519.31	2.62664
1240.4	1.40581			17.19	1.40581			539.16	1.40581
1138.9	2.10492			14.09	2.10492			552.4	2.10492
870	1.8496			46.35	1.8496			539.16	1.8496
844.6	2.46231			11.96	2.46231			512.69	2.46231
1240.4	1.15331			22.35	1.15331			241.63	1.15331
1230.3	2.74981			26.54	2.74981			506.07	2.74981
839.5	1.4848			66.29	1.4848			525.93	1.4848
758.3	1.1029			30.48	1.1029			396.85	1.1029
707.6	1.79245			23.77	1.79245			406.78	1.79245
1174.5	1.85877			35.25	1.85877			519.31	1.85877
788.8	1.68803			35.64	1.68803			545.78	1.68803
839.5	1.75146			38.16	1.75146			423.33	1.75146
	2.05932				2.05932				2.05932
753.2	2.37355			30.93	2.37355			370.37	2.37355
1001.9	2.60687			4.08	2.60687			91.7	2.60687
1225.2	1.6699			26.35	1.6699			502.76	1.6699
1179.5	1.58455			39.38	1.58455			539.16	1.58455
1605.9	0.813973			38.87	0.813973			416.71	0.813973
1067.9	1.91426			4.46	1.91426			46.69	1.91426
956.2	1.98846			22.87	1.98846			253.88	1.98846
875	1.16276			26.42	1.16276			337.28	1.16276
915.6	1.12647			27.19	1.12647			416.71	1.12647
1240.4	2.53081			38.16	2.53081			396.85	2.53081
1539.9	2.42537			46.16	2.42537			486.21	2.42537

## Sheet: Figure 1e
Glutamate(ng/ml)	Log10 HIV DNA
1306.4	1.8
1453.6	2.28
1773.3	2.7
1402.8	1.65
1357.2	2.16
1484.1	2.52
1616	1.84
2504.1	3.15
1357.2	2.53
1702.3	2.02
1007	2.55
651.7	2.77
1007	2.61
1123.7	2.73
1270.9	3.27
1453.6	2.97
1448.5	2.51
1225.2	2.35
3133.5	3.5
935.9	2.49
1900.2	2.37
819.2	2.39
1423.2	2.6
1443.5	3.23
1981.4	2.36
1128.8	2.84
2077.8	2.89
1565.3	2.63
1610.9	2.99
1656.6	2.72
981.6	1.80223
981.6	2.34908
1164.3	1.75943
1377.5	1.14006
682.2	1.61555
1164.3	2.54139
1240.4	1.41242
1138.9	1.52616
870	1.45799
844.6	2.00557
1240.4	1.34248
1230.3	3.30164
839.5	1.61882
758.3	2.08528
707.6	1.84924
1174.5	1.87725
788.8	1.65647
839.5	1.28077
	2.1171
753.2	2.57572
1001.9	2.89322
1225.2	2.14555
1179.5	2.03322
1605.9	1.94667
1067.9	1.96398
956.2	1.3456
875	1.66804
915.6	2.01204
1240.4	2.32403
1539.9	3.03358

## Sheet: Figure 2a
Correlation of glutamate with CD8+ T cell function
	GB+%	GNLY+%	perforin+%	CCL3+%	CCL4+%	CCL5+%	TNF-α+%	IL-2+%	IIFN-γ+%	CD107a+%
95%CI	-0.4425	-0.3338	-0.529	-0.5577	-0.1204	-0.756	-0.5468	-0.6825	-0.4561	-0.6415
r	-0.2029	-0.07727	-0.3087	-0.2971	0.1994	-0.5808	-0.309	-0.4926	-0.1955	-0.4244
95%CI	0.06382	0.1899	-0.04943	0.01676	0.4818	-0.3279	-0.02508	-0.2404	0.09595	-0.1443

## Sheet: Figure 2b
Glutamate(ng/ml)	CCL5+CD8+T％	CCL3+CD8+T％	IL2+CD8+T％	CD107a+CD8+T％
1306.4			10.7
1453.6
1773.3	12.1	7.27	10.4	2.72
1402.8	16.3	8.06	7.77	1.9
1357.2			6.1
1484.1			19.6
1616	7.68	7.56	7.13	1.93
2504.1	7.37	11.2	14.8	1.3
1357.2	19.1	2.92	8.25	1.79
1702.3	13.6	13.1	6.97	0.92
1007	18.3	7.77	11.9	2.52
651.7			9.58	6.47
1007	24	10	14.7	4.3
1123.7	29.4	10.7	16.5	3
1270.9	27.2	12.1	10.8	8.84
1453.6
1448.5			9.98	2.22
1225.2	14.8	12	9.83	2.98
3133.5
935.9	15.9	8.32	7.89	4.69
1900.2	21.4	5.31	4.46	1.23
819.2	25.3	20.9	11.1	2.4
1423.2	13.5	7.92	6.83	4.1
1443.5	11.1	5.09	6.64	1.88
1981.4			8.8	2.74
1128.8	19	7.75	7.42	3.45
2077.8			9.78
1565.3	22.9	10.9	15.1	5.46
1610.9	16.9	11.4	11.4	8.6
1656.6			10.8	2.27
981.6	35.5	3.66	13.1	8.56
981.6	15.3	3.48	7.63	2.48
1164.3
1377.5
682.2
1164.3
1240.4
1138.9
870	44.1	13.7	49.7	4.16
844.6	57.9	16.2	47.1	4.36
1240.4	61.8	9.53	35.6	3.56
1230.3	55.8	21.7	50.1	4.87
839.5	60.2	13.7	29.6	1.72
758.3	53.2	8.81	38	4.14
707.6	61.2	8.06	28.6	8.87
1174.5	37.7	9.34	15.7	4.42
788.8	49.5	17.1	29.5	8.02
839.5	56.6	12	39.9	5.43
	31.1	17.5	35.7	9.17
753.2	77.7	13.3	50	3.19
1001.9	67.2	11.8	31.9	3.08
1225.2	46	4.85	28	1.93
1179.5	74.4	14	16.5	4.14
1605.9	32.5	7.75	12.3	1.8
1067.9	47.7	12.5	38.8	6.34
956.2	48.4	9.19	18.8	2.54
875	48.6	5.78	18.5	2.75
915.6	50.8	14.4	37	8.63
1240.4	45.7	15.3	32.8	5.78
1539.9	70.8	11.3	41.3	4.54

## Sheet: Figure 2c
Correlation of glutamate with TVM cell function
	GB+%	GNLY+%	perforin+%	CCL3+%	CCL4+%	CCL5+%	TNF-α+%	IL-2+%	IIFN-γ+%	CD107a+%
95%CI	-0.3317	-0.3305	-0.1204	-0.6026	-0.1508	-0.7234	-0.4388	-0.6151	-0.2847	-0.6415
r	-0.0749	-0.07357	0.1476	-0.3539	0.1695	-0.5311	-0.1746	-0.3993	0.001513	-0.4244
95%CI	0.1922	0.1935	0.3955	-0.04254	0.4576	-0.2623	0.1174	-0.1278	0.2875	-0.1443

## Sheet: Figure 2d
Glutamate(ng/ml)	CCL5+%	CCL3+%	IL2+%	CD107a+%
1306.4			16.9
1453.6
1773.3	20.2	6.84	13	10.2
1402.8	23.6	8.32	13.5	3.77
1357.2			10.6
1484.1			22.8
1616	9.93	10.9	11.8	3.28
2504.1	17.9	16.3	21.9	9.14
1357.2	40.8	5.83	13.5	11.2
1702.3	34.7	23.8	18.9	9.16
1007	15.1	4.95	16.5	9.92
651.7			11.8	21.9
1007	29.4	12.6	20.2	7.59
1123.7	46	17	21.6	10.9
1270.9	56.7	22.8	20.8	13.3
1453.6
1448.5			11.1	5.56
1225.2	20.4	8.15	13.5	5
3133.5
935.9	24.8	11.5	10.1	20.6
1900.2	28.7	5.37	7.32	3.75
819.2	28.3	19.3	11.5	4.11
1423.2	18.8	6.43	8.86	9.99
1443.5	10.5	3.27	11.9	5.49
1981.4			14.1	5.68
1128.8	26.1	7.04	12.9	20.4
2077.8			15.9
1565.3	29.1	15	21.4	20
1610.9	23.1	7.36	12.9	17.3
1656.6			13.9	3.04
981.6	54.3	12.9	33.5	33
981.6	40.1	7.52	16.4	7.38
1164.3
1377.5
682.2
1164.3
1240.4
1138.9
870	45.4	22	34.7	11
844.6	65.9	31.7	37.3	15.2
1240.4	77.3	17.9	31.8	7.9
1230.3	65.3	32.2	38.8	11.6
839.5	79.8	27.7	27.1	5.36
758.3	89.8	25.4	38.1	12.9
707.6	78.2	12.3	31.2	11.6
1174.5	68	31.1	33.3	9.85
788.8	56.3	23.8	27.5	10.9
839.5	49.8	17	9.29	14.2
	54.5	12.5	12.1	3.74
	42.9	20.7	50.5	25.8
753.2	88.2	27.5	45.7	12.8
1001.9	84.9	24.4	13.6	11.7
1225.2	71.9	17.3	27.8	13.4
1179.5	74.2	24.7	18.1	13.2
1605.9	31.9		7.89	4.64
1067.9	47.6	15.3	35.7	11.9
956.2	52.6	10.2	35.4	8.79
875	70.8	16.8	35.2	13
915.6	61	19.3	55.5	22.4
1240.4	36.9	20.5	15.3	12.6
1539.9	88.9	38.7	24	18.8

## Sheet: Figure 4a
CD8+ T cell IFN-γ+%
Blank	Control	5mm DL-Glu
0.031	46.6	9.31
0.00777	30.6	25.5
0.021	17.3	3.53
0.17	32.6	11.5
0.18	30.7	0.9
0.021	26.3	31.4
0.013	26.8	14.8
0.012	26.4	13.8
0	6.31	2.69
0	16.2	8.84
0.02	8.55	6.36
0.024	4.12	7.06
0.046	15.2	6.91
0.01	6.94	5.95
0.016	42.1	29.5
0.00674	18.1	8.07

## Sheet: Figure 4b
CD8+ T cell CCL5+%
Blank	Control	5mm DL-Glu
55.3	58.1	14.7
65.2	66.7	28.7
65.5	69	32.1
56.7	41.1	24.3
53.2	64.2	18.4
26.4	23.6	22.4
26.1	32.2	13.5
43.4	39.5	31.7
29.7	30.9	17.1
11.6	14.9	8.76
47.8	35.2	31.2
27.5	26.8	15.9
26.5	29.5	15.2
22.3	15.4	16.8
34.6	54.7	36.8
36	28.9	11.6

[truncated: 8 more sheets: Figure 4c, Figure 4d, Figure 5b, Figure 5c, Figure 5d, Figure 5e, Figure 5f, Figure 5g]
